# Supplementary material for: Neurocomputational mechanisms of affected beliefs
Source: Commun Biol. 2022 Nov 14;5:1241. doi: 10.1038/s42003-022-04165-3 (PMC9663730; doi:10.1038/s42003-022-04165-3)
Supplement: Supplementary file 4 — Supplemetary Data 1 [file 42003_2022_4165_MOESM4_ESM.xlsx]

## Sheet: Tabelle1
Supplementary Data 1. Activations Associated with Feedback Processing
Contrasts/ Brain regions		Side	Cluster Size	MNI Coordinates			T	p
				x	y	z
Self > Other
	Anterior Cingulate Gyrus/ Paracingulate Gyrus	R/L	1626	6	38	14	8.58	<.001
	Frontal Pole	R		45	47	-7	8.33	<.001
	Insular Cortex / Frontal Orbital Cortex	R		36	17	-7	7.81	<.001
	Insular Cortex / Frontal Orbital Cortex	L	126	-36	17	-10	7.14	<.001
	Anterior/ Posterior Supramarginal Gyrus	R	234	48	-37	47	6.73	<.001
	Inferior Frontal Gyrus, pars opercularis/ Precentral Gyrus	R	74	51	14	14	5.8	.001
	Thalamus	R/L	54	6	-7	-1	5.23	.005
				-3	-10	-4	5.21	.005
				3	-22	-1	5.03	.011
Other > Self
	Anterior/ Posterior Middle Temporal Gyrus	L	104	-60	-10	-13	6.85	<.001
	Angular Gyrus / Superior Lateral Occipital Gyrus	R	100	57	-58	23	6.68	<.001
	Precuneous Cortex / Posterior Cingulate Cortex	R/L	176	3	-52	35	6.54	<.001
	Posterior Cingulate Cortex/ Precuneous Cortex			-12	-46	35	4.83	.022
	Anterior Middle/ Anterior Superior Temporal Gyrus	R	69	60	-1	-19	6.41	<.001
	Temporal Pole			51	14	-31	5.98	<.001
Self: Positive PE > Negative PE
	Angular Gyrus/ Superior Parietal Lobule	L	612	-42	-55	44	8.01	<.001
	Superior Parietal Lobule/Superior Lateral Occipital Cortex			-36	-58	56	7.32	<.001
	Angular Gyrus/ Superior Lateral Occipital Cortex	R	377	48	-58	38	7.51	<.001
	Angular Gyrus/ Superior Parietal Lobule			45	-49	53	5.81	.001
	Anterior/ Posterior Supramarginal Gyrus			51	-37	50	5.69	.001
	Superior Frontal Gyrus/ Middle Frontal Gyrus	L	474	-15	29	53	7.45	<.001
	Middle Frontal Gyrus/ Superior Frontal Gyrus			-36	20	50	6.43	<.001
	Middle Frontal Gyrus			-39	26	41	6.04	<.001
	Caudate	R	434	12	20	2	6.83	<.001
	Caudate / Accumbens	L		-9	20	2	6.83	<.001
	Paracingualte Gyrus/ Anterior Cigulate Gyrus	R/L		0	47	-1	5.81	.001
	Posterior/ Anterior Cingulate Gyrus	R/L	436	0	-28	32	6.14	<.001
	Posterior Cingulate Gyrus/ Precuneous Cortex			-6	-55	29	6.03	<.001
	Posterior Cingulate Gyrus			-3	-37	29	5.61	.001
Interaction: Self > Other, Positive PE > Negative PE
	Angular Gyrus/ Superior Lateral Occipital Cortex	R	19	48	-58	41	5.28	.004
	Angular Gyrus/ Superior Parietal Lobule	L	9	-42	-55	44	4.78	.027
				-42	-55	53	4.76	.028
	Putamen/ Pallidum	R	1	18	5	-10	4.67	.038
Note. P-values are FWE corrected at peak level for the whole brain. Only clusters with more than 50 voxels are reported. For the interaction contrast ([Self Positive PE > Self Negative PE] > [Other Positive PE > Other Negative PE]) all clusters are reported.
