# Supplementary material for: Neurocomputational mechanisms of affected beliefs
Source: Commun Biol. 2022 Nov 14;5:1241. doi: 10.1038/s42003-022-04165-3 (PMC9663730; doi:10.1038/s42003-022-04165-3)
Supplement: Supplementary file 5 — Supplemetary Data 2 [file 42003_2022_4165_MOESM5_ESM.xlsx]

## Sheet: Tabelle1
Supplementary Data 2. Variables Associated with Individual Differences in PE Valence Tracking
Covariates/ Regions of Interest		Side	Cluster Size	MNI Coordinates			T	p
				x	y	z
Valence Learning Bias
	Amygdala	R	10	30	2	-28	4.05	.007
		L	7	-30	5	-19	3.92	.010
	Dorsal Anterior Insula	R	19	39	20	-7	3.67	.007
		L	28	-30	11	-19	4.31	.004
	Ventral Anterior Insula	R	1	33	11	-16	3.54	.033
		L	5	-33	11	-16	4.29	.005
	Ventral Tegmental Area/ Substantia Nigra	R/L	13	6	-13	-19	4.20	.009
			2	6	-25	-16	3.70	.028
			1	15	-13	-19	3.58	.037
	Medial Prefrontal Cortex	R/L	6	12	50	17	4.36	.018
			9	-9	50	20	4.19	.027
			1	-15	50	8	3.93	.050
Pupil Valence Bias
	Amygdala	R	20	30	-1	-25	3.90	.012
		L	5	-30	-1	-22	3.44	.034
	Dorsal Anterior Insula	R	1	42	14	-13	3.37	.043
		L	6	-36	5	-13	3.76	.018
			2	-33	5	-1	3.32	.048
	Ventral Anterior Insula	R	3	42	-1	-19	4.43	.004
			2	42	11	-16	3.55	.035
		L	3	-36	5	-16	3.83	.018
	Ventral Tegmental Area/ Substantia Nigra	R/L	3	15	-13	-19	3.69	.032
			1	-12	-31	-16	3.50	.049
Embarrassment
	Amygdala	R	1	30	2	-28	3.34	.040
		L	4	-18	-7	-16	3.69	.018
			4	-27	2	-19	3.34	.040
	Dorsal Anterior Insula	R	8	39	14	-10	3.56	.027
		L		-33	17	2	3.21	.059
	Ventral Anterior Insula	R		33	11	-16	3.08	.094
		L		-33	5	-16	3.11	.089
	Ventral Tegmental Area/ Substantia Nigra	R/L	79	9	-25	-19	4.49	.004
			14	-12	-28	-7	3.81	.023
			2	-15	-10	-13	3.78	.025
	Medial Prefrontal Cortex	R/L		9	59	20	3.79	.071
Pride
	Amygdala	R	5	33	2	-28	3.39	.037
			1	21	2	-13	3.29	.045
		L		-21	-1	-16	3.20	.055
	Dorsal Anterior Insula	R	29	39	17	-7	3.68	.020
			1	33	14	-13	3.29	.050
		L	22	-36	20	2	3.94	.011
	Ventral Anterior Insula	R	6	42	-7	-13	3.94	.013
			1	33	11	-16	3.52	.036
		L	1	-42	11	-7	3.54	.035
	Ventral Tegmental Area/ Substantia Nigra	R/L	10	0	-19	-19	3.95	.017
			1	15	-16	-19	3.52	.044
			1	21	-16	-10	3.47	.049
	Medial Prefrontal Cortex	R/L	6	15	53	14	4.17	.030
			6	-9	50	23	4.02	.042
Note. The p-values are FWE corrected within ROIs at peak level. Trendwise effects are indicated in grey.
