# Supplementary material for: Neurocomputational mechanisms of affected beliefs
Source: Commun Biol. 2022 Nov 14;5:1241. doi: 10.1038/s42003-022-04165-3 (PMC9663730; doi:10.1038/s42003-022-04165-3)
Supplement: Supplementary file 6 — Supplemetary Data 3 [file 42003_2022_4165_MOESM6_ESM.xlsx]

## Sheet: Figure 1c. Mean expectations
Trial	SelfPos	SelfNeg	OtherPos	OtherNeg	SelfPos - standard error	SelfNeg - standard error	OtherPos - standard error	OtherNeg - standard error	SelfPos -pred.	SelfNeg -pred.	OtherPos -pred.	OtherNeg -pred.
1	51.2353	53.2941	56.9706	58.8529	1.00353	1.00745	0.755132	0.723148	50.7412	51.9614	56.6923	56.4128
2	52	48.1471	55.5	52.5294	0.947016	0.831308	0.786045	0.875596	52.0077	49.502	56.7779	54.1274
3	54.0735	43.2059	60.3676	47.6471	1.17018	1.08618	0.9608	1.11533	55.2835	44.5978	59.6978	50.3605
4	57.1765	40.8971	63.5735	45.5588	1.0232	1.25644	1.08127	1.38415	57.6278	41.343	61.926	47.8176
5	59.5294	38.5588	65.6912	45.7353	0.947588	1.216	0.967709	1.32671	60.0705	38.6474	64.2929	45.1991
6	57.6324	43.9853	63.3971	49.6176	1.09871	1.34981	0.89999	1.18892	54.6969	42.7195	60.7381	49.5897
7	59.7794	38.2353	65.6176	44.3088	1.23791	1.4653	0.978484	1.39409	58.3598	38.6712	64.1802	45.8229
8	56.8971	39.6471	63.2647	47.4559	1.35252	1.50471	1.03296	1.44742	55.049	41.2206	61.9237	48.2894
9	58.1471	36.5294	64.3676	45.2206	1.46007	1.61118	1.0939	1.59576	58.3479	36.9737	64.6341	44.9031
10	59.8824	35.4412	66.0147	41.7941	1.51254	1.70592	1.03844	1.67609	60.6372	34.7112	66.8746	42.9216
11	62.2206	33.7647	67.2206	41.6324	1.32972	1.77215	1.02275	1.60947	61.9841	33.3943	68.1232	41.6959
12	59.4412	35.7353	64.75	44.7206	1.42479	1.65263	1.05331	1.69786	59.1243	35.5121	65.9796	43.9315
13	55.7353	37.8088	63.9265	46.3529	1.86385	1.60227	0.992137	1.70507	53.534	39.4298	61.7579	48.1804
14	60.6029	34.8971	65.7059	43.2059	1.74671	1.67525	1.26113	1.64396	58.2063	35.2289	65.2167	43.0111
15	63.0441	32.8676	68.2647	40.3676	1.53699	1.64401	1.3025	1.67666	61.046	32.2002	68.2421	40.389
16	63.0294	30.1765	70.7794	38.9559	1.82642	1.78214	1.21699	1.76959	63.3969	30.1969	69.811	38.5589
17	60.6324	33.5882	66.7353	42.9706	1.73482	1.74005	1.13655	1.75858	59.927	32.7841	67.4477	41.6331
18	59.4559	30.9559	67.3824	42.2941	1.74863	1.81841	1.18818	1.84342	59.761	32.4189	67.858	41.6116
19	59.9412	32.6029	66.3235	42.2647	1.91086	1.70267	1.39223	1.64944	59.3357	32.8113	67.5401	42.1912
20	60.9265	30.75	69.8676	39.7941	1.90804	1.6796	1.13873	1.72195	62.248	30.7623	69.3919	39.0516

## Sheet: Figure 1d. Learning rates
Subject	SelfPos	SelfNeg	OtherPos	OtherNeg
1	0.242769	0.28998	0.343399	0.342053
2	0.327316	0.258925	0.147287	0.163702
3	0.322214	0.372981	0.334608	0.413885
4	0.309819	0.432803	0.329853	0.32942
5	0.23026	0.153119	0.324831	0.386359
6	0.254455	0.124271	0.0608612	0.0277164
7	0.361144	0.357572	0.377051	0.328769
8	0.0991489	0.095407	0.0203227	0.0950491
9	0.178056	0.192345	0.191444	0.170569
10	0.180596	0.149855	0.0963543	0.0994219
11	0.122091	0.948215	0.0288954	0.0263854
12	0.146038	0.057442	0.074289	0.0635378
13	0.239606	0.665811	0.295258	0.332877
14	0.117374	0.10582	0.0515696	0.0747884
15	0.224107	0.34761	0.294162	0.327959
16	0.319356	0.605358	0.154238	0.221146
17	0.283626	0.358177	0.221661	0.247845
18	0.292313	0.260054	0.296594	0.263658
19	0.113711	0.143796	0.416342	0.336714
20	0.111959	0.0744594	0.318	0.320129
21	0.263502	0.345805	0.0288111	0.0364355
22	0.34156	0.430285	0.563864	0.370706
23	0.284704	0.357315	0.223881	0.320014
24	0.467197	0.689437	0.394012	0.26851
25	0.13828	0.0282927	0.19302	0.0437594
26	0.317055	0.128879	0.448123	0.24665
27	0.156202	0.642651	0.231967	0.0772346
28	0.252711	0.415367	0.40885	0.332716
29	0.338888	0.291358	0.103247	0.0762468
30	0.262167	0.265729	0.351661	0.452183
31	0.135654	0.660279	0.198129	0.218683
32	0.132946	0.13654	0.208339	0.202225
33	0.360185	0.590095	0.365501	0.445944
34	0.252012	0.268378	0.208074	0.0788499
35	0.162112	0.225438	0.0799808	0.0542915
36	0.519732	0.365362	0.517715	0.399412
37	0.359245	0.305093	0.749607	0.485624
38	0.731417	0.0289436	0.1709	0.0448175
39	0.325002	0.440459	0.365532	0.441857
40	0.225011	0.315625	0.232841	0.181506
41	0.247935	0.281855	0.27818	0.29517
42	0.412781	0.511469	0.428896	0.456744
43	0.138913	0.298072	0.18985	0.197168
44	0.475132	0.385857	0.497943	0.34624
45	0.380458	0.491752	0.412516	0.382982
46	0.183282	0.218969	0.24893	0.244302
47	0.209893	0.144828	0.115813	0.0729595
48	0.295621	0.20339	0.32307	0.246738
49	0.0279698	0.551032	0.0311124	0.0247633
50	0.102949	0.248134	0.142435	0.0892188
51	0.342746	0.473867	0.301773	0.458566
52	0.0234961	0.0579722	0.352256	0.301293
53	0.275722	0.166203	0.069725	0.207631
54	0.0300655	0.434152	0.0637471	0.0511599
55	0.186733	0.220738	0.106036	0.0647933
56	0.186236	0.18155	0.181143	0.0750117
57	0.160329	0.358204	0.232993	0.393034
58	0.453932	0.556372	0.584445	0.5192
59	0.168875	0.264666	0.364192	0.0303417
60	0.377923	0.687331	0.446376	0.319395
61	0.0738417	0.601815	0.16115	0.125313
62	0.256693	0.283105	0.375308	0.272428
63	0.232491	0.321004	0.123728	0.0471552
64	0.0819168	0.643693	0.524187	0.201261
65	0.459984	0.352487	0.37444	0.425198
66	0.0558469	0.37464	0.390562	0.412959
67	0.357021	0.414855	0.396976	0.288043
68	0.221876	0.904261	0.0847731	0.0854237
69	0.422727	0.479423	0.491564	0.550482

## Sheet: Figure 1e. Emotions and bias
subject	mean pride rating	mean embarrassment rating	Valence Learning Bias
1	49.0885	17.8385	-0.0886174
2	50.651	0.260417	0.116661
3	63.9323	2.99479	-0.0730261
4	29.5573	13.0208	-0.165607
5	79.2969	0	0.201213
6	71.0938	5.59896	0.343741
7	52.2135	32.5521	0.00497029
8	58.9844	27.7344	0.0192329
9	54.2969	13.151	-0.0385768
10	59.7656	0.260417	0.0930273
11	32.6823	34.8958	-0.771858
12	83.9844	5.98958	0.435405
13	53.125	2.86458	-0.470728
14	48.4375	39.7135	0.0517677
15	49.349	14.0625	-0.21602
16	24.7396	33.724	-0.309286
17	57.6823	28.776	-0.116157
18	31.6406	0	0.0584015
19	53.125	40.1042	-0.116833
20	26.0417	0	0.20116
21	26.8229	27.0833	-0.135075
22	46.3542	24.349	-0.114951
23	42.8385	1.30208	-0.113098
24	55.0781	44.2708	-0.192143
25	55.3385	38.0208	0.660296
26	21.4844	15.2344	0.421983
27	33.3333	54.0365	-0.608935
28	57.0312	47.7865	-0.243469
29	34.8958	0.390625	0.075415
30	46.4844	32.9427	-0.00674647
31	12.1094	61.1979	-0.659132
32	63.6719	63.4115	-0.0133368
33	42.7083	37.5	-0.241939
34	54.2969	0	-0.0314493
35	32.1615	32.1615	-0.163401
36	62.1094	40.7552	0.174411
37	67.0573	34.7656	0.0815122
38	87.6302	0	0.923869
39	10.6771	10.026	-0.150833
40	33.3333	8.39844	-0.167606
41	60.612	4.55729	-0.0640244
42	39.5833	31.8359	-0.106776
43	65.4948	8.52865	-0.36422
44	34.5052	24.2839	0.103689
45	38.9974	39.0625	-0.1276
46	4.7526	0	-0.0887195
47	63.2161	35.3516	0.183425
48	49.349	9.50521	0.184827
49	10.4167	6.3151	-0.903386
50	27.4089	0	-0.413536
51	13.3464	1.36719	-0.160566
52	16.9271	16.9922	-0.423184
53	52.6042	21.2891	0.247822
54	25.9766	38.8021	-0.870468
55	46.224	1.04167	-0.0834554
56	48.1771	10.026	0.0127434
57	33.5286	11.3281	-0.381606
58	65.3646	0	-0.101395
59	22.9818	0	-0.22095
60	24.5443	0	-0.290455
61	9.04948	27.474	-0.781422
62	42.5781	38.4115	-0.0489277
63	31.6406	34.6354	-0.159916
64	6.38021	73.6328	-0.774212
65	26.3672	63.5417	0.132309
66	31.7057	69.3359	-0.740541
67	52.9297	5.46875	-0.0749267
68	9.76562	64.1927	-0.605953
69	59.6354	17.7083	-0.0628453

## Sheet: Figure 4b. Parameter estimates
	Seed: Anterior Insula left										Seed: Anterior Insula right
	Amygdala right		Amygdala left		mPFC		VTA/ SN				Amygdala right		Amygdala left		mPFC		VTA/ SN
subject	Self	Other	Self	Other	Self	Other	Self	Other		subject	Self	Other	Self	Other	Self	Other	Self	Other
1	-0.0555928	0.0715846	-0.0666821	0.06008	-0.0579556	0.0182289	-0.0441843	0.0572484		1	-0.0373432	0.0127887	-0.0507999	-0.0171701	-0.082721	-0.0496546	-0.0733734	-0.00140693
2	-0.0128908	-0.026289	-0.0138839	-0.0483212	0.0336126	-0.0415589	0.0330884	-0.0343974		2	-0.00965496	-0.0150409	-0.020716	-0.100372	0.0275993	-0.00889494	0.0349725	0.0767639
3	-0.0764801	0.0219811	-0.0842566	-0.0045245	-0.0274049	0.0344398	0.0213039	0.0885462		3	-0.0570248	-0.0167182	-0.059174	0.00736063	-0.0313265	0.00382597	0.0540604	0.0959359
4	-0.0562281	0.0305224	-0.0473554	0.010685	-0.0318341	0.146893	-0.0513721	0.0109179		4	-0.043105	0.0278859	-0.0476949	0.0558065	-0.0620192	0.0764054	-0.0349158	0.0465572
5	-0.00163345	-0.00235439	-0.037491	-0.0238678	0.0275586	-0.00261417	0.0236509	0.0151771		5	-0.0490353	0.00201826	-0.0889104	0.00100109	-0.028309	0.00789256	-0.0104646	0.00846498
6	0.022835	-0.00640308	0.0306267	0.0184936	0.00904971	0.0143863	0.0108916	0.0163018		6	0.00954562	0.0155579	0.0221717	0.0432704	-0.0232137	0.00100045	0.0146565	0.0534965
7	0.00693063	0.00485465	0.0328606	0.0491319	0.0268629	0.0325221	-0.00147462	0.0207782		7	0.00820618	0.0327973	-0.000900225	0.0932566	-0.0596866	0.0139758	0.00328281	0.0183585
8	-0.0778295	-0.0357468	-0.0843945	-0.0439724	-0.0467945	-0.019511	-0.0333792	-0.0437299		8	-0.107573	-0.052031	-0.10374	-0.0336823	-0.117711	-0.0333197	-0.0734846	-0.00704261
9	-0.00488438	-0.0409512	-0.038133	0.0313815	-0.00419864	0.0108108	-0.0542365	0.0770386		9	-0.021998	-0.0353752	-0.0219984	0.0510384	-0.0100951	-0.0186828	-0.0180801	-0.0862078
10	0.00248137	-0.0165277	0.00906292	0.00669323	0.00508883	0.0305609	-0.023955	-0.0093293		10	-0.0110837	-0.0671861	0.00160051	-0.0465748	-0.00588789	0.0236272	-0.0559232	-0.0579977
11	-0.118779	0.0555956	-0.122193	0.107868	-0.022544	0.0858938	-0.116949	0.0736126		11	-0.0661046	0.0253902	-0.0723894	0.0706622	-0.014835	0.054808	-0.0819302	0.026541
12	-0.00555433	-0.0697966	-0.0331003	-0.0484205	0.0015527	-0.00158242	-0.0319952	-0.0245056		12	-0.0350737	-0.0833432	-0.0653788	-0.0730046	-0.00267757	-0.0159026	-0.152074	-0.00780514
13	-0.0225608	-0.042046	-0.0665267	-0.0526576	0.0168297	0.160038	-0.0485058	-0.0256616		13	-0.00961663	-0.0146958	-0.0626656	-0.0102756	-0.0412175	0.0317975	-0.0909039	0.0375212
14	0.00466665	0.0486027	0.0327129	0.0924587	-0.0272948	0.0262012	-0.0301675	0.0153476		14	0.0241033	0.0323292	0.00292437	0.0435271	-0.01742	0.0379437	-0.00267133	0.0347174
15	0.00327454	0.0312895	0.0125749	0.0713355	0.0182564	0.0405654	0.0508988	0.0512418		15	0.0147896	0.0419251	-0.003104	0.0788939	0.0186805	0.0861998	0.121182	0.126669
16	-0.0526316	-0.00800277	-0.0462394	0.038817	-0.0413724	-0.0404567	-0.050078	0.0221519		16	-0.0434094	0.000461123	-0.0446079	0.0365146	-0.0692895	-0.0431281	-0.113574	-0.10031
17	-0.0150866	-0.00901187	0.00784586	0.0162926	0.0196132	0.0361404	0.0128089	0.0205517		17	-0.00309065	0.0343603	0.0210071	0.064499	-0.0149003	-0.027581	0.0445908	0.0463824
18	-0.0506443	0.0132436	0.0110222	-0.00516564	-0.109043	-0.0993879	-0.0127788	-0.061137		18	-0.0164444	-0.00946199	0.0351683	-0.0149992	-0.04466	-0.0747196	-0.0285829	-0.0844506
19	-0.00412518	-0.0287882	0.0141483	0.0306246	-0.107468	0.0220191	-0.0727426	0.00507713		19	-0.0455689	-0.00329894	0.0529432	0.0121069	-0.057302	-0.00625257	-0.111307	0.0814384
20	0.00939656	0.0268049	-0.0664798	0.0119933	-0.0744931	-0.0237053	0.0234288	-0.0114954		20	0.042565	0.0398004	-0.000807654	-0.0215299	0.0180576	0.012763	0.0381368	0.00437439
21	-0.0145039	0.0456808	-0.0130462	0.0564555	0.00876818	0.0441694	-0.0541133	0.0410208		21	0.0603744	0.106857	0.0295923	0.025538	0.0101291	0.0467126	0.000340606	0.0478847
22	0.00355416	0.0288083	-0.0374106	-0.020742	-0.0047965	-0.00123834	-0.00529582	0.032383		22	-0.0248374	0.0402923	-0.0610018	-0.0291113	-0.0114833	0.053701	-0.0285483	0.00868061
23	0.00434182	0.0195314	-0.0336122	-0.0389599	0.017299	-0.0216575	0.0313965	-0.00273565		23	-0.00171918	0.0599168	-0.0544405	0.0249687	-0.0143153	-0.0279697	-0.00629278	0.0319484
24	0.00340041	0.00879969	0.0225055	0.034294	0.00476233	-0.0419192	0.0059766	0.0652346		24	0.0189465	0.0309658	-0.01102	-0.0195309	0.00141597	-0.0194278	0.00878138	-0.0158007
25	-0.0193661	-0.0160654	0.00101818	0.0392088	0.0110061	0.0248478	-0.0463262	0.00225207		25	-0.0191497	-0.0212904	0.0121536	0.0315233	-0.0105731	0.0321425	-0.00503985	-0.0358308
26	0.0379141	0.0124671	0.0171029	1.03932e-05	-0.00772097	0.0120547	0.0155743	0.0920468		26	0.0541864	0.0381054	0.0170021	0.0238262	0.00316691	0.0180025	0.0512047	0.151956
27	-0.0486312	0.0949723	-0.0743997	0.0289448	-0.00640769	0.00976278	-0.0684033	0.0282463		27	-0.0356095	0.086977	-0.0856414	0.033038	-0.105523	0.0706896	-0.103291	0.0559734
28	-0.0190468	0.00644986	-0.00717881	0.0218906	-0.00303997	0.0257089	0.0191278	-0.000385431		28	-0.0206947	0.00675499	0.000654993	0.01053	-0.0243997	0.0733282	-0.0223721	0.023631
29	0.0495393	-0.0250451	-0.0312129	-0.0561134	0.035781	0.039062	0.0211775	0.00301269		29	0.0204491	0.00228329	0.0272088	-0.021054	0.0110306	0.0244687	0.00334041	-0.000455642
30	-0.0344429	-0.0857015	-0.0324806	-0.0923297	-0.0165456	-0.0416502	-0.0536268	-0.081355		30	0.0236111	-0.0459117	0.138594	-0.0146564	0.0236236	0.0259323	0.116628	-0.0139375
31	0.0128029	0.028015	-0.0249937	-0.0224957	-0.0369355	-0.037867	-0.0225085	0.0200892		31	0.00714741	0.0289163	-0.0265148	0.00656571	0.0112842	0.0277078	-0.0207654	0.0474522
32	-0.0494422	-0.0127273	0.00593736	0.0467049	-0.0214701	0.0105549	0.0446437	0.0646503		32	0.0178158	0.0282767	0.00186348	0.0340439	0.0116113	0.019641	-0.0106537	0.0748855
33	-0.0106888	-0.0335604	-0.0118964	-0.0164924	1.12416e-05	0.00550683	-0.0216	0.0190834		33	-0.0163731	-0.0209874	-0.0128204	0.001418	0.0116892	0.0111874	-0.0293082	0.00381288
34	0.00375048	-0.00872047	0.0394105	0.0287901	0.00298009	-0.00521601	-0.0187348	-0.0167179		34	0.0201906	0.0526573	0.0249199	0.0695087	0.00911152	-0.00852987	-0.0137453	0.0159933
35	-0.0404601	0.00747263	-0.0208895	-0.0135808	-0.025991	-0.0210731	0.0026666	-0.0201602		35	-0.0479488	0.00358698	-0.0419293	-0.0099178	-0.0494705	0.0137492	-0.0331604	-0.00958283
36	0.0300838	0.0104733	0.0787594	0.0296251	0.0112816	-0.00885479	0.0634354	0.060536		36	-0.0455969	0.073682	-0.12672	0.130813	-0.086614	0.0631905	-0.132197	0.107687
37	-0.0261469	0.00542234	-0.0288775	0.02321	-0.02065	0.0462078	-0.0173461	0.027626		37	-0.0296894	0.0196508	-0.0843232	0.0205288	-0.0281363	-0.0141786	-0.0270285	0.0290128
38	0.00809913	-0.0231674	0.00878128	0.0099771	-0.0272098	-0.0144921	-0.0443776	0.00400071		38	-0.0110156	-0.016858	-0.0235343	-0.00890486	-0.0273304	0.0150384	-0.0530044	-0.00404284
39	-0.0157859	-0.0136077	-0.0795621	-0.0532015	0.0270184	0.0294236	-0.0420925	-0.0369676
